# Supplementary material for: The substrate-binding domains of the osmoregulatory ABC importer OpuA transiently interact
Source: eLife. 2024 May 2;12:RP90996. doi: 10.7554/eLife.90996 (PMC11065425; doi:10.7554/eLife.90996)
Supplement: Figure 1—source data 2. [file elife-90996-fig1-data2.zip]

Archive with 4 entries (4 files):
- Figure 1C-RawLabelled.png
- __MACOSX/._Figure 1C-RawLabelled.png
- Figure 1D-RawLabelled.png
- __MACOSX/._Figure 1D-RawLabelled.png
